# Supplementary material for: Prediction of pathogenic single amino acid substitutions using molecular fragment descriptors
Source: Bioinformatics. 2023 Aug 3;39(8):btad484. doi: 10.1093/bioinformatics/btad484 (PMC10435372; doi:10.1093/bioinformatics/btad484)
Supplement: btad484_Supplementary_Data [file btad484_supplementary_data.zip]

Archive with 2 entries (2 files):
- Sup_Matirials.pdf
- dataset.csv
